# Supplementary material for: Heat exposure promotes sarcopenia via gut microbiota‐derived metabolites
Source: Aging Cell. 2024 Oct 29;24(2):e14370. doi: 10.1111/acel.14370 (PMC11822625; doi:10.1111/acel.14370)
Supplement: Supplementary file 2 — Table S1. [file ACEL-24-e14370-s002.xlsx]

## Sheet: Sheet1
Table S1 The top metabolites with the largest significant differences (log2(FoldChange)).
ID	m/z	Retention time (min)	Ion mode	Metabolites	cid	cidlink	HMDB	METLIN	Lipidmaps	ChEBI	KEGG	ID Annotation	Annotation	PubChem	CAS	smiles	InChIKey	Super Class	Class	Sub Class	level	Score	Fragmentation Score	Adducts	Formula	Mass Error (ppm)	VIP	Average(HS)	Average(RT)	FoldChange	log2FoldChange	Regulation	p-value	q-value	HS1	HS2	HS3	HS4	HS5	RT1	RT2	RT3	RT4	RT5
12.09_916.5252m/z	916.525	12.0891	pos	Am-PE(16:0/18:2(9Z,12Z))	28084	http://funmeta.oebiotech.com/network/28084			LMGP21010005					101027510		[C@](COP(=O)(O)OCCNC[C@@]1(O)OC[C@@H](O)[C@@H](O)[C@@H]1O)([H])(OC(CCCCCCC/C=C\C/C=C\CCCCC)=O)COC(CCCCCCCCCCCCCCC)=O	ZYSABONFUBXBEE-OTFFCPQOSA-N	Organic oxygen compounds	Organooxygen compounds	Carbohydrates and carbohydrate conjugates	Level 2	45.4	0	M+K	C45H84NO13P	-6.82569	1.89801	125567	15498.7	8.10177	3.01824	Up	2.73777e-09	1.02694e-05	126026	126678	129655	113899	131578	10705.4	10249.4	14473.4	22141.9	19923.5
1.06_231.0977m/z	231.098	1.05725	pos	Pro Asp	266154	http://funmeta.oebiotech.com/network/266154		23776						7079450		C1CC(NC1)C(=O)NC(CC(=O)O)C(=O)O	GLEOIKLQBZNKJZ-WDSKDSINSA-N	Organic acids and derivatives	Carboxylic acids and derivatives	Amino acids, peptides, and analogues	Level 2	50	0	M+H	C9H14N2O5	0.60164	0.136207	1099.08	427.422	2.57142	1.36257	Up	0.00147854	0.0866566	1246.57	1126.06	891.289	820.129	1411.36	702.936	266.784	318.231	579.895	269.266
10.22_697.4370m/z	697.437	10.216	pos	Difelikefalin	257581	http://funmeta.oebiotech.com/network/257581	HMDB0304836							24794466		CC(C)C[C@@H](NC(=O)[C@@H](CC1=CC=CC=C1)NC(=O)[C@H](N)CC1=CC=CC=C1)C(=O)N[C@H](CCCCN)C(=O)N1CCC(N)(CC1)C(O)=O	FWMNVWWHGCHHJJ-SKKKGAJSSA-N	Organic acids and derivatives	Carboxylic acids and derivatives	Amino acids, peptides, and analogues	Level 2	51.1	0	M+NH4	C36H53N7O6	-3.78887	0.201973	1498.1	154.338	9.70658	3.27896	Up	0.0018637	0.0970937	1313.73	984.038	1834.99	2306.41	1051.32	0.00611608	0.00611608	0.00611608	0.00611608	771.667
0.79_190.1188m/z	190.119	0.79455	pos	Homocitrulline	47155	http://funmeta.oebiotech.com/network/47155	HMDB0000679	46		17443	C02427			65072	1190-49-4	N[C@@H](CCCCNC(N)=O)C(O)=O	XIGSAGMEBXLVJJ-YFKPBYRVSA-N	Organic acids and derivatives	Carboxylic acids and derivatives	Amino acids, peptides, and analogues	Level 2	41.5	0	M+H	C7H15N3O3	0.97429	0.103543	716.783	309.663	2.31472	1.21084	Up	0.00248171	0.110743	691.328	903.198	670.407	595.939	723.045	560.493	385.292	109.28	306.4	186.848
0.74_204.0980m/z	204.098	0.73935	pos	Asparaginylalanine	53763	http://funmeta.oebiotech.com/network/53763	HMDB0028724	85639						9942455	20917-57-1	C[C@H](NC(=O)[C@@H](N)CC(N)=O)C(O)=O	SJUXYGVRSGTPMC-IMJSIDKUSA-N	Organic acids and derivatives	Carboxylic acids and derivatives	Amino acids, peptides, and analogues	Level 3	41.1	0	M+H	C7H13N3O4	0.492216	0.156355	1311.06	272.611	4.80925	2.26581	Up	0.0131456	0.236574	2016.8	1675.53	1115.47	1462.8	284.688	115.018	814.489	284.618	82.6989	66.2318
11.53_848.5376m/z	848.538	11.5318	pos	PS(17:0/22:4(7Z,10Z,13Z,16Z))	21508	http://funmeta.oebiotech.com/network/21508		77911	LMGP03010247					52925357		C(O)(=O)[C@@]([H])(N)COP(OC[C@]([H])(OC(CCCCC/C=C\C/C=C\C/C=C\C/C=C\CCCCC)=O)COC(CCCCCCCCCCCCCCCC)=O)(=O)O	HKVBMGDYFMSDES-JEJCSLMQSA-N	Lipids and lipid-like molecules	Glycerophospholipids	Glycerophosphoserines	Level 3	51.1	78	M+Na	C45H80NO10P	-4.39215	4.92663	825471	93242.3	8.85297	3.14616	Up	3.10104e-08	5.816e-05	782873	754157	802330	848825	939169	75457.3	62437.7	72716.1	131476	124124
13.09_780.5513m/z	780.551	13.093	pos	PC(14:0/20:2(11Z,14Z))	18632	http://funmeta.oebiotech.com/network/18632	HMDB0007880	59330	LMGP01011373	89518	C00157	mmu00564,mmu00590,mmu00591,mmu00592,mmu05231	Glycerophospholipid metabolism|Arachidonic acid metabolism|Linoleic acid metabolism|alpha-Linolenic acid metabolism|Choline metabolism in cancer	52922228		[C@](COP(=O)([O-])OCC[N+](C)(C)C)([H])(OC(CCCCCCCCC/C=C\C/C=C\CCCCC)=O)COC(CCCCCCCCCCCCC)=O	IRYMXEVDAKMFIF-YBLKGUNISA-N	Lipids and lipid-like molecules	Glycerophospholipids	Glycerophosphocholines	Level 3	56.5	92.8	M+Na	C42H80NO8P	-0.165728	32.6535	3.77584e+07	5.74179e+06	6.57606	2.71722	Up	9.42148e-07	0.001178	3.29646e+07	3.58041e+07	3.48739e+07	4.51024e+07	4.00469e+07	3.81961e+06	3.2199e+06	6.59525e+06	8.82797e+06	6.24623e+06
13.09_782.5678m/z	782.568	13.093	pos	PC(16:0/20:3(6,8,11)-OH(5))	239094	http://funmeta.oebiotech.com/network/239094	HMDB0285993									[H][C@@](COC(=O)CCCCCCCCCCCCCCC)(COP([O-])(=O)OCC[N+](C)(C)C)OC(=O)CCCC(O)\C=C\C=C\C\C=C\CCCCCCCC	SJSGPLAFCCJWNV-ILIBXWIGSA-N	Unclassified	Unclassified	Unclassified	Level 3	53.6	81.7	M+H-H2O	C44H82NO9P	-2.09886	28.0302	4.41488e+07	1.70025e+07	2.59661	1.37663	Up	0.00189506	0.0973748	4.01852e+07	4.19781e+07	5.81482e+07	4.7522e+07	3.29106e+07	8.63588e+06	1.29393e+07	1.53962e+07	1.47237e+07	3.33173e+07
12.54_805.5608n	806.568	12.536	pos	PC(18:3(6Z,9Z,12Z)/20:3(5Z,8Z,11Z))	19431	http://funmeta.oebiotech.com/network/19431	HMDB0008178	59624	LMGP01012175	89563	C00157	mmu00564,mmu00590,mmu00591,mmu00592,mmu05231	Glycerophospholipid metabolism|Arachidonic acid metabolism|Linoleic acid metabolism|alpha-Linolenic acid metabolism|Choline metabolism in cancer	53478809		[C@](COP(=O)([O-])OCC[N+](C)(C)C)([H])(OC(CCC/C=C\C/C=C\C/C=C\CCCCCCCC)=O)COC(CCCC/C=C\C/C=C\C/C=C\CCCCC)=O	ZHAKGAMMEBQJPE-VLILCDILSA-N	Lipids and lipid-like molecules	Glycerophospholipids	Glycerophosphocholines	Level 3	53.1	82.4	M+H, M+Na, M+K	C46H80NO8P	-1.6826	30.5103	6.24735e+07	2.48062e+07	2.51847	1.33254	Up	0.0155496	0.245588	5.13429e+07	7.19463e+07	8.33899e+07	5.39856e+07	5.17028e+07	7.98243e+06	7.34154e+06	9.36347e+06	4.17515e+07	5.7592e+07
11.34_877.5612n	916.524	11.3392	pos	PC(22:6(4Z,7Z,10Z,13Z,16Z,19Z)/22:6(4Z,7Z,10Z,13Z,16Z,19Z))	18523	http://funmeta.oebiotech.com/network/18523	HMDB0008748	60194	LMGP01011119		C00157	mmu00564,mmu00590,mmu00591,mmu00592,mmu05231	Glycerophospholipid metabolism|Arachidonic acid metabolism|Linoleic acid metabolism|alpha-Linolenic acid metabolism|Choline metabolism in cancer	24779134		[C@](COP(=O)([O-])OCC[N+](C)(C)C)([H])(OC(CC/C=C\C/C=C\C/C=C\C/C=C\C/C=C\C/C=C\CC)=O)COC(CC/C=C\C/C=C\C/C=C\C/C=C\C/C=C\C/C=C\CC)=O	XLKQWAMTMYIQMG-SVUPRYTISA-N	Lipids and lipid-like molecules	Glycerophospholipids	Glycerophosphocholines	Level 4	37	0	M+H, M+K, M+Na	C52H80NO8P	-1.05747	2.54167	269374	72877.1	3.69628	1.88607	Up	1.58302e-06	0.00148448	258844	247260	259877	278454	302434	51129.1	50855.6	60699.6	86422.5	115279
12.02_921.4704m/z	921.47	12.0205	pos	Lyciumoside Vii	57724	http://funmeta.oebiotech.com/network/57724	HMDB0033501	89318						131751440	212773-44-9	CC1OC(OCC2OC(OC\C(C)=C\CC\C(C)=C/CC\C(C)=C\CCC(C)(OC3OC(CO)C(O)C(O)C3O)C=C)C(OC3OC(CO)C(O)C(O)C3O)C(O)C2O)C(O)C(O)C1O	SXABFGWDVXEPQT-WMKUFMTOSA-N	Lipids and lipid-like molecules	Prenol lipids	Terpene glycosides	Level 4	36.4	0	M+H-H2O	C44H74O21	1.48211	0.787817	21082.9	1500.33	14.0522	3.81273	Up	3.07413e-06	0.0016473	21178.1	21481	18304	17477.1	26974.3	461.879	790.674	1662.33	2506.05	2080.69
13.30_880.4754m/z	880.475	13.3044	pos	PS(20:4(5Z,8Z,11Z,14Z)/18:1(12Z)-2OH(9,10))	235721	http://funmeta.oebiotech.com/network/235721	HMDB0282619									[H][C@@](COC(=O)CCC\C=C/C\C=C/C\C=C/C\C=C/CCCCC)(COP(O)(=O)OC[C@H](N)C(O)=O)OC(=O)CCCCCCC[C@H](O)[C@@H](O)C\C=C/CCCCC	MBECGWFUPHXNRJ-WNBQYJSESA-N	Unclassified	Unclassified	Unclassified	Level 4	37.2	15.7	M+K	C44H76NO12P	2.06271	6.61167	1.75623e+06	436928	4.0195	2.00702	Up	1.41618e-05	0.00531209	1.62617e+06	1.47571e+06	1.68846e+06	2.26702e+06	1.7238e+06	352254	335344	524684	546741	425615
11.86_1160.3362m/z	1160.34	11.8561	pos	(3s)-Hydroxy-Tetracosa-6,9,12,15,18,21-All-Cis-Hexaenoyl-Coa	52019	http://funmeta.oebiotech.com/network/52019	HMDB0012479							75955250		CCC=CCC=CCC=CCC=CCC=CCC=CCCC(O)CC(=O)SCCNC(=O)CCNC(=O)C(O)C(C)(C)COP(O)(=O)OP(O)(=O)OCC1OC(C(O)C1OP(O)(O)=O)N1C=NC2=C1N=CN=C2N	JJCGUWRDULVWQG-UHFFFAOYSA-N	Lipids and lipid-like molecules	Fatty Acyls	Fatty acyl thioesters	Level 4	36.3	0	M+K	C45H70N7O18P3S	1.76912	1.71069	97608.8	692.699	140.911	7.13864	Up	1.98958e-05	0.00678448	118326	119766	84311.6	62477.9	103163	405.998	0.00611608	0.00611608	1721.36	1336.13
11.63_925.6337m/z	925.634	11.6281	pos	PG(22:0/22:2(13Z,16Z))	23201	http://funmeta.oebiotech.com/network/23201		79548	LMGP04010723					52926988		[H][C@](O)(CO)COP(OC[C@]([H])(OC(CCCCCCCCCCC/C=C\C/C=C\CCCCC)=O)COC(CCCCCCCCCCCCCCCCCCCCC)=O)(=O)O	QRINNLYJZFPYIW-MELGAKKZSA-N	Lipids and lipid-like molecules	Glycerophospholipids	Glycerophosphoglycerols	Level 4	36.7	0	M+K	C50H95O10P	4.82278	1.21041	70982.7	24450.2	2.90316	1.53762	Up	3.6908e-05	0.0115368	69554	79783.1	50388.6	78576.7	76611.1	27306.4	23102.1	23434.4	28772.5	19635.3
11.34_793.5582m/z	793.558	11.3392	pos	PI(O-18:0/15:0)	24703	http://funmeta.oebiotech.com/network/24703			LMGP06020023					52928437		[C@]([H])(OC(CCCCCCCCCCCCCC)=O)(COP(=O)(O)O[C@H]1[C@H](O)[C@@H](O)[C@H](O)[C@@H](O)[C@H]1O)COCCCCCCCCCCCCCCCCCC	KVIMWVSDPDLHQY-MCKNKPMHSA-N	Lipids and lipid-like molecules	Glycerophospholipids	Glycerophosphoinositols	Level 4	40.1	35.1	M+H-H2O	C42H83O12P	-0.90572	4.08275	637444	128223	4.97136	2.31364	Up	5.13145e-05	0.0143761	523568	511995	691314	792012	668330	76030.7	46920.2	98332.6	161288	258545
14.39_272.1616m/z	272.162	14.3896	pos	Alprenolol	53137	http://funmeta.oebiotech.com/network/53137	HMDB0015004	44522		51211				2119	13655-52-2	CC(C)NCC(O)COC1=CC=CC=C1CC=C	PAZJSJFMUHDSTF-UHFFFAOYSA-N	Benzenoids	Phenol ethers	Unclassified	Level 4	38.7	0	M+Na	C15H23NO2	-2.02134	0.177657	1639.04	611.591	2.67997	1.42221	Up	5.36565e-05	0.0143761	1422.31	1632.55	1569.52	1548.43	2022.39	369.955	861.991	510.623	599.246	716.138
12.41_783.0672m/z	783.067	12.4081	pos	Emblicanin A	55252	http://funmeta.oebiotech.com/network/55252	HMDB0030437	86978						9810915	180465-44-5	OC1=CC(=CC(O)=C1O)C(=O)OC1=C(OC(=O)C2=CC(O)=C(O)C(O)=C2)C(=O)OC2COC(=O)C3=C(C(O)=C(O)C(O)=C3)C3=C(O)C(O)=C(O)C=C3C(=O)OC12	UEHSSTYZXFBDNL-UHFFFAOYSA-N	Phenylpropanoids and polyketides	Tannins	Hydrolyzable tannins	Level 4	37.7	0	M+H	C34H22O22	-0.460633	0.621373	19988.4	7201.86	2.77546	1.47273	Up	0.000142736	0.0243365	21441.9	21356.9	20309.3	16100.3	20733.9	5841.06	3093.62	7190.09	6948.56	12936
13.65_857.4852n	858.492	13.652	pos	PE(22:6(4Z,7Z,10Z,13Z,16Z,19Z)/20:5(7Z,9Z,11E,13E,17Z)-3OH(5,6,15))	237510	http://funmeta.oebiotech.com/network/237510	HMDB0284408									[H][C@@](COC(=O)CC\C=C/C\C=C/C\C=C/C\C=C/C\C=C/C\C=C/CC)(COP(O)(=O)OCCN)OC(=O)CCC[C@@H](O)[C@H](O)\C=C/C=C\C=C\C=C\[C@@H](O)C\C=C/CC	HBFMJJMTQSKXPA-KKTVACQJSA-N	Unclassified	Unclassified	Unclassified	Level 4	36.6	0	M+H, M+NH4	C47H72NO11P	1.004	4.38955	777096	178093	4.36342	2.12546	Up	0.000225306	0.0325047	713046	616453	742205	1.13546e+06	678316	166457	138971	225172	234128	125738
10.47_673.4366m/z	673.437	10.4671	pos	2'-Isopentenyldehydrosaproxanthin	37329	http://funmeta.oebiotech.com/network/37329			LMPR01080015							C1C(C)(C)C(/C=C/C(/C)=C/C=C/C(/C)=C/C=C/C=C(\C)/C=C/C=C(\C)/C=C/C=C(\C)/C=C/C(C/C=C(\C)/C)C(C)(O)C)=C(C)CC=1O	SKRRRHHYRQAZNI-LRVRPKNKSA-N	Lipids and lipid-like molecules	Prenol lipids	Tetraterpenoids	Level 4	36.2	0	M+K	C45H62O2	-2.38464	0.729465	19700.8	2615.3	7.53293	2.91321	Up	0.000277606	0.0359069	14446.3	14793.2	28426.2	21738.3	19100.1	400.149	1020.95	1751.75	3627.09	6276.54
13.13_820.5862m/z	820.586	13.1312	pos	PE(20:0/22:6(4Z,7Z,10Z,13Z,16Z,19Z))	20865	http://funmeta.oebiotech.com/network/20865	HMDB0009243	60640	LMGP02011176		C00350	mmu00563,mmu00564,mmu04136,mmu04140,mmu05167	Glycosylphosphatidylinositol (GPI)-anchor biosynthesis|Glycerophospholipid metabolism|Autophagy - other|Autophagy - animal|Kaposi sarcoma-associated herpesvirus infection	52924877		[C@](COP(=O)(O)OCCN)([H])(OC(CC/C=C\C/C=C\C/C=C\C/C=C\C/C=C\C/C=C\CC)=O)COC(CCCCCCCCCCCCCCCCCCC)=O	WIFLVHIKWGINAQ-OAVPECNCSA-N	Lipids and lipid-like molecules	Glycerophospholipids	Glycerophosphoethanolamines	Level 4	37.3	0	M+H	C47H82NO8P	1.38683	2.47465	292864	98896.7	2.96131	1.56624	Up	0.000568955	0.0609758	262478	252604	244389	431544	273305	89021.9	91573.3	106678	108403	98807
11.65_1066.7342m/z	1066.73	11.6471	pos	Pe(16:0/18:1(9z))-15-Isolg Hydroxylactam	18148	http://funmeta.oebiotech.com/network/18148		75593	LMGP00000061					52922112		[C@](COP(=O)(O)OCCN1C(=O)C(/C=C/C(O)CCCCC)=C(C1(O)C)C/C=C\CCCC(O)=O)([H])(OC(CCCCCCC/C=C\CCCCCCCC)=O)COC(CCCCCCCCCCCCCCC)=O	VCOGHARAXZIILG-YHAAQHHBSA-N	Lipids and lipid-like molecules	Glycerophospholipids	Unclassified	Level 4	37.1	0	M+H	C59H104NO13P	2.23273	0.766322	23198.7	3290.72	7.04972	2.81757	Up	0.000639772	0.0627208	18426	26200	31818	21333.5	18216	0.00611608	0.00611608	0.00611608	2963.23	13490.4
10.52_420.2499m/z	420.25	10.5231	pos	Phytosphingosine-1-P	51965	http://funmeta.oebiotech.com/network/51965	HMDB0012280	62910						53481399		CCCCCCCCCCCCCC[C@@H](O)[C@H](O)[C@H](N)COP(O)(O)=O	AYGOSKULTISFCW-KZNAEPCWSA-N	Lipids and lipid-like molecules	Sphingolipids	Phosphosphingolipids	Level 4	36.6	0	M+Na	C18H40NO6P	3.4286	0.187277	1290.44	87.7827	14.7004	3.87779	Up	0.00292072	0.120391	1356.32	1316.9	1201.01	2151.49	426.509	0.00611608	36.7758	0.00611608	0.00611608	402.119
1.00_176.0014m/z	176.001	1.00268	pos	3-Hydroxypyridine Sulfate	197268	http://funmeta.oebiotech.com/network/197268	HMDB0240652			133559				22642043	1955-23-3	OS(=O)(=O)OC1=CN=CC=C1	BDERIBJTVYFANV-UHFFFAOYSA-N	Organic acids and derivatives	Organic sulfuric acids and derivatives	Arylsulfates	Level 4	37.4	0	M+H	C5H5NO4S	1.29812	0.0549315	124.788	11.3642	10.9808	3.45691	Up	0.00498648	0.167003	170.89	127.558	155.861	155.371	14.2626	0.00611608	40.2923	0.00611608	16.5105	0.00611608
11.53_896.5377m/z	896.538	11.5318	pos	Hebevinoside Viii	58593	http://funmeta.oebiotech.com/network/58593	HMDB0034598							73818331	101365-10-0	CC(CCC=C(C)C)C1C(CC2(C)C3C(O)C=C4C(CCC(OC5OCC(OC(C)=O)C(O)C5O)C4(C)C)C3(C)CCC12C)OC1OC(COC(C)=O)C(OC(C)=O)C(O)C1O	CASUNJDNTPMYBY-UHFFFAOYSA-N	Lipids and lipid-like molecules	Steroids and steroid derivatives	Steroidal glycosides	Level 4	38.7	0	M+NH4	C47H74O15	1.2897	2.86472	428249	108684	3.94032	1.97831	Up	0.0105946	0.23105	368244	405569	665302	362929	339200	3595.31	1535.61	17000.6	126353	394933
11.05_928.4772m/z	928.477	11.0457	pos	PA(22:5(4Z,7Z,10Z,13Z,16Z)/LTE4)	219101	http://funmeta.oebiotech.com/network/219101	HMDB0265999									CCCCC\C=C/C\C=C/C\C=C/C\C=C/C\C=C/CCC(=O)OC[C@H](COP(O)(O)=O)OC(=O)[C@@H](N)CS[C@H](\C=C\C=C\C=C/C\C=C/CCCCC)[C@@H](O)CCCC(O)=O	OZDQDMMFVGNTGX-IKYPSQNDSA-N	Unclassified	Unclassified	Unclassified	Level 4	38	0	M+Na	C48H76NO11PS	0.33157	1.03208	58417.7	15773.6	3.70352	1.8889	Up	0.0139313	0.237484	57232.2	55400.7	85981.5	48067	45407.4	1536.08	320.793	649.521	16022.7	60338.8
10.31_568.3032m/z	568.303	10.3075	pos	Mobocertinib	257585	http://funmeta.oebiotech.com/network/257585	HMDB0304841							118607832		COC1=C(NC2=NC=C(C(=O)OC(C)C)C(=N2)C2=CN(C)C3=C2C=CC=C3)C=C(NC(=O)C=C)C(=C1)N(C)CCN(C)C	AZSRSNUQCUDCGG-UHFFFAOYSA-N	Unclassified	Unclassified	Unclassified	Level 4	37.3	0	M+H-H2O	C32H39N7O4	0.277201	0.269902	4195.24	1414.74	2.96537	1.56821	Up	0.0143006	0.239352	1632.82	3591.96	5446.77	4843.14	5461.5	1875.08	0.00611608	2231.2	2603.81	363.608
10.58_896.5379m/z	896.538	10.5812	pos	PGP(16:0/22:4(7Z,10Z,13Z,16Z))	52296	http://funmeta.oebiotech.com/network/52296	HMDB0013483							53481803		CCCCCCCCCCCCCCCC(=O)OC[C@]([H])(COP(=O)(O)OC[C@@]([H])(O)COP(=O)(O)O)OC(=O)CCCCC\C=C/C\C=C/C\C=C/C\C=C/CCCCC	AFMJWGBKSCTQSX-YGUNRICGSA-N	Lipids and lipid-like molecules	Glycerophospholipids	Glycerophosphoglycerophosphates	Level 4	38.3	0	M+NH4	C44H80O13P2	-3.80444	0.948687	42558.7	4545.7	9.3624	3.22688	Up	0.0209369	0.268954	28214.1	38415.8	91375.2	34155.8	20632.7	0.00611608	0.00611608	691.862	541.943	21494.7
0.68_396.9517m/z	396.952	0.68375	neg	Perfluoro-2-Butyltetrahydrofuran	210179	http://funmeta.oebiotech.com/network/210179	HMDB0256313			39023						FC(F)(F)C(F)(F)C(F)(F)C(F)(F)C1(F)OC(F)(F)C(F)(F)C1(F)F	FYJQJMIEZVMYSD-UHFFFAOYSA-N	Organoheterocyclic compounds	Tetrahydrofurans	Unclassified	Level 4	38.2	0	M-H2O-H	C8F16O	0.399436	0.158498	1697.25	538.063	3.15437	1.65735	Up	0.022294	0.273516	2269.46	1836.24	2389.33	1302.17	689.051	1080.29	1224.37	0.00611608	385.637	0.00611608
2.10_301.0563m/z	301.056	2.09755	neg	(2r,3s)-Piscidic Acid	55545	http://funmeta.oebiotech.com/network/55545	HMDB0030809	43637						120693	35388-57-9	OC(C(O)=O)C(O)(CC1=CC=C(O)C=C1)C(O)=O	TUODPMGCCJSJRH-UHFFFAOYSA-N	Phenylpropanoids and polyketides	Phenylpropanoic acids	Unclassified	Level 4	38.8	0	M+FA-H	C11H12O7	-0.628598	0.232223	3557.28	1292.56	2.75211	1.46054	Up	0.0244511	0.292477	4775.55	3317.96	4234.53	4093.5	1364.87	3380.82	324.352	948.835	1450.58	358.23
